# Supplementary material for: Investigating the modulation of genetic effects on late AMD by age and sex: Lessons learned and two additional loci
Source: PLoS One. 2018 Mar 12;13(3):e0194321. doi: 10.1371/journal.pone.0194321 (PMC5846797; doi:10.1371/journal.pone.0194321)
Supplement: S1 Table — 2016. Variants with significant difference between younger and older individuals (PAgediff < 0.05/34) are marked in bold and presented in Table 1. (XLSX) [file pone.0194321.s001.xlsx]

## Sheet: Tabelle1
S1 Table. Age-specific AMD association results for the 34 lead variants from Fritsche et al. 2016. Variants with significant difference between younger and older individuals (Pagediff < 0.05/34) are marked in bold and presented in Table 1.
					Younger Individuals							Older Individuals
					N		OAF		BETA_OA	SE(BETA_OA)	P	N		OAF		BETA_OA	SE(BETA_OA)	P
rsID	Locus	EA	OA	PAgediff	Cases	Controls	Cases	Controls				Cases	Controls	Cases	Controls
rs3750846	ARMS2/HTRA1	T	C	0.00103595	7959	9072	0.46947	0.21351	1.0902	0.02579	0	7934	8653	0.40225	0.20206	0.97099	0.02637	0
rs10922109	CFH	C	A	0.00135787	7959	9072	0.20623	0.4199	-1.0338	0.02729	0	7934	8653	0.23782	0.43405	-0.91534	0.02577	0
rs10781182	MIR6130/RORB	T	G	0.00290897	7959	9072	0.66366	0.69734	-0.15554	0.02466	2.713e-10	7934	8653	0.67929	0.69116	-0.054098	0.02425	0.02568
rs429358	APOE	T	C	0.0282787	7959	9072	0.10653	0.13883	-0.30719	0.0356	0	7934	8653	0.091737	0.13187	-0.41766	0.03669	0
rs1626340	TGFBR1	G	A	0.0859598	7959	9072	0.19106	0.20564	-0.092362	0.02875	0.001299	7934	8653	0.18738	0.21286	-0.16044	0.02816	1.122e-08
rs142450006	MMP9	I	D	0.100154	7959	9072	0.1237	0.1366	-0.12636	0.0355	0.0003619	7934	8653	0.12307	0.14484	-0.20662	0.03457	1.978e-09
rs116503776	C2/CFB/SKIV2L	G	A	0.123494	7959	9072	0.084987	0.14512	-0.59744	0.0373	0	7934	8653	0.095297	0.15012	-0.51951	0.0353	0
rs140647181	COL8A1	T	C	0.136118	7959	9072	0.023561	0.015218	0.56394	0.09606	2.752e-09	7934	8653	0.021808	0.016406	0.36752	0.0931	7.159e-05
rs5754227	SYN3/TIMP3	T	C	0.176776	7959	9072	0.10854	0.13929	-0.29083	0.03509	0	7934	8653	0.11027	0.13407	-0.22543	0.03441	4.611e-11
rs12357257	ARHGAP21	G	A	0.178361	7959	9072	0.24028	0.22532	0.082686	0.02731	0.002457	7934	8653	0.24554	0.22171	0.13339	0.02677	6.117e-07
rs71507014	TRPM3	D	I	0.185908	7959	9072	0.56873	0.59663	-0.11806	0.02342	4.528e-07	7934	8653	0.57634	0.59441	-0.075438	0.02283	0.000948
rs114092250	PRLR/SPEF2	G	A	0.208677	7959	9072	0.014535	0.021781	-0.45522	0.0942	8.793e-07	7934	8653	0.016764	0.021811	-0.29588	0.08761	0.0006603
rs72802342	CTRB2/CTRB1	C	A	0.245154	7959	9072	0.067843	0.078658	-0.19298	0.04749	4.534e-05	7934	8653	0.06605	0.082017	-0.269	0.0464	5.448e-09
rs201459901	C20orf85	D	I	0.256693	7959	9072	0.054005	0.067829	-0.24164	0.04818	4.518e-07	7934	8653	0.054691	0.072708	-0.31675	0.04687	9.616e-12
rs9564692	B3GALTL	C	T	0.283622	7959	9072	0.27057	0.29661	-0.13511	0.02543	1.018e-07	7934	8653	0.28255	0.30189	-0.097699	0.02465	7.253e-05
rs1142	KMT2E/SRPK2	C	T	0.360538	7959	9072	0.37006	0.34913	0.089554	0.02402	0.0001914	7934	8653	0.36983	0.34273	0.11983	0.02351	3.363e-07
rs79037040	TNFRSF10A	G	T	0.387052	7959	9072	0.55082	0.51895	0.12114	0.02296	1.279e-07	7934	8653	0.54666	0.52278	0.093764	0.02247	2.977e-05
rs67538026	CNN2	C	T	0.412843	7959	9072	0.45898	0.5192	-0.1165	0.02581	6.285e-06	7934	8653	0.46259	0.47729	-0.087421	0.02516	0.0005081
rs943080	VEGFA	C	T	0.593975	7959	9072	0.53292	0.50336	0.11689	0.02291	3.261e-07	7934	8653	0.53612	0.50249	0.13371	0.02238	2.216e-09
rs10033900	CFI	T	C	0.598804	7959	9072	0.48827	0.52356	-0.14343	0.02273	2.629e-10	7934	8653	0.4902	0.52174	-0.1269	0.02237	1.349e-08
rs61941274	ACAD10	G	A	0.608425	7959	9072	0.023737	0.017346	0.44126	0.09491	2.913e-06	7934	8653	0.02322	0.017741	0.37446	0.09224	4.465e-05
rs2230199	C3	G	C	0.613884	7959	9072	0.73127	0.7883	-0.34346	0.02807	0	7934	8653	0.73749	0.79643	-0.36316	0.02798	0
rs61985136	RAD51B	C	T	0.613933	7959	9072	0.64045	0.61624	0.11501	0.0239	1.446e-06	7934	8653	0.63757	0.61623	0.098345	0.02352	2.837e-05
rs2740488	ABCA1	A	C	0.658977	7959	9072	0.25513	0.27544	-0.11481	0.02645	1.38e-05	7934	8653	0.25621	0.27459	-0.098736	0.02583	0.00013
rs2043085	LIPC	T	C	0.662467	7959	9072	0.64731	0.6168	0.13266	0.02379	2.352e-08	7934	8653	0.64354	0.61604	0.11837	0.0232	3.227e-07
rs62247658	ADAMTS9-AS2	C	T	0.68492	7959	9072	0.53888	0.57009	-0.11632	0.0231	4.686e-07	7934	8653	0.53098	0.56395	-0.12923	0.02257	9.888e-09
rs7803454	PILRB/PILRA	C	T	0.6902	7959	9072	0.20388	0.18716	0.10808	0.02893	0.0001857	7934	8653	0.21401	0.19355	0.12377	0.02756	6.989e-06
rs11080055	TMEM97/VTN	A	C	0.760924	7959	9072	0.53455	0.51029	0.096073	0.02299	2.88e-05	7934	8653	0.53876	0.51724	0.086422	0.02254	0.0001249
rs11884770	COL4A3	T	C	0.763586	7959	9072	0.74539	0.72538	0.10628	0.02622	4.909e-05	7934	8653	0.73754	0.71935	0.095469	0.02537	0.0001647
rs3138141	RDH5/CD63	C	A	0.84603	7959	9072	0.22342	0.20911	0.14463	0.03577	5.239e-05	7934	8653	0.22019	0.20476	0.15422	0.03512	1.11e-05
rs6565597	NPLOC4/TSPAN10	C	T	0.846461	7959	9072	0.40222	0.38808	0.12144	0.02496	1.116e-06	7934	8653	0.39887	0.37442	0.11478	0.02441	2.532e-06
rs8135665	SLC16A8	C	T	0.895093	7959	9072	0.22021	0.197	0.13487	0.0279	1.329e-06	7934	8653	0.21482	0.19329	0.12978	0.02751	2.352e-06
rs5817082	CETP	D	I	0.940782	7959	9072	0.22885	0.25933	-0.17132	0.02695	1.846e-10	7934	8653	0.23533	0.26824	-0.17405	0.02579	1.318e-11
rs62358361	C9	G	T	0.96573	7959	9072	0.016674	0.0092085	0.58338	0.1047	1.387e-08	7934	8653	0.015121	0.0086062	0.58975	0.1081	2.823e-08
Abbreviations: OAF = other allele frequency; rsID = dbSNP identifier; EA = effect allele; OA = other allele; OAF = other allele frequency; BETA_OA = log odds ratio of other allele; PAgediff = P-values for age-difference; SE = standard error
