# Supplementary material for: Investigating the modulation of genetic effects on late AMD by age and sex: Lessons learned and two additional loci
Source: PLoS One. 2018 Mar 12;13(3):e0194321. doi: 10.1371/journal.pone.0194321 (PMC5846797; doi:10.1371/journal.pone.0194321)
Supplement: S2 Table — The table shows results from a sensitivity age-stratified analysis based on a stratification of cases into truly younger cases (< = 65.0y) and truly older cases (> = 85.0y). Controls were stratified as before by median of age within controls = 71.0y). Consistent with the primary age-stratified analyses, genetic effects among younger individuals are larger than genetic effecst among older individuals. One variant misses significance on the age-difference P Value due to the lower number of cases and thus lower power of the sensitivity analysis. (XLSX) [file pone.0194321.s002.xlsx]

## Sheet: Tabelle1
S2 Table. Sensitivity analysis of age-stratified genetic effects for the three variants with significant age-difference. The table shows results from a sensitivity age-stratified analysis based on a stratification of cases into truly younger cases (<=65.0y) and truly older cases (>=85.0y). Controls were stratified as before by median of age within controls (=71.0y). Consistent with the primary ag…
			Younger Individuals (Cases ≤ 65y, Ctrls ≤ 71.0y)							Older Individuals (Cases ≥ 85y, Ctrls > 71.0y)
rsid	EA	OA	N.CASE	N.CTRL	EAF.CASE	EAF.CTRL	OR	CI_low	CI_upp	NS.CASE	NS.CTRL	EAF.CASE	EAF.CTRL	OR	CI_low	CI_upp	PAgediff
rs10922095	C	T	1543	9072	0.68462	0.52318	2.18483	1.99885	2.38812	2668	8653	0.61554	0.52295	1.56227	1.45879	1.67309	4.80593e-09
rs10922109	C	A	1543	9072	0.76412	0.5801	2.365	2.16141	2.58777	2668	8653	0.73346	0.56595	2.15959	2.01398	2.31574	0.117974
rs3750846	C	T	1543	9072	0.44958	0.21351	2.8397	2.62044	3.07731	2668	8653	0.36169	0.20206	2.26379	2.11134	2.42725	2.96827e-05
Abbreviations: y = years; EA = effect allele; rsid = dbSNP identifier; EAF = effect allele frequency; OR = odds ratio; CI = confidence interval; PAgediff = P-values for age-difference
