# Supplementary material for: Investigating the modulation of genetic effects on late AMD by age and sex: Lessons learned and two additional loci
Source: PLoS One. 2018 Mar 12;13(3):e0194321. doi: 10.1371/journal.pone.0194321 (PMC5846797; doi:10.1371/journal.pone.0194321)
Supplement: S3 Table — The two variants that were not detected by Fritsche et al 2016 are also shown in Table 2. (XLSX) [file pone.0194321.s003.xlsx]

## Sheet: Tabelle1
S3 Table. Age-specific AMD association results for 29 lead variants with genome-wide significant (P<5 x 10-8) age-joint effects. The two variants that were not detected by Fritsche et al 2016 are also shown in Table 2.
	Additional to Fritsche et al 2016							Younger Individuals							Older Individuals
								N		OAF		BETA_OA	SE(Beta)	P	N		OAF		BETA_OA	SE(Beta)	P
rsid		Chr	Pos (b37)	EA	OA	PAgejoint	PAgediff	Cases	Controls	Cases	Controls				Cases	Controls	Cases	Controls
rs2070780	yes	15	89760997	C	T	3.18671e-08	0.0190651	7959	9072	0.50044	0.47	0.12542	0.02307	5.289e-08	7934	8653	0.49224	0.48023	0.05064	0.02272	0.0258
rs9973159	yes	18	597950	C	T	3.91033e-08	0.0524331	7959	9072	0.11932	0.14009	-0.17742	0.0341	1.779e-07	7934	8653	0.12749	0.13785	-0.087024	0.03279	0.007883
rs3750846	no	10	124215565	T	C	0	0.00103595	7959	9072	0.46947	0.21351	1.0902	0.02579	0	7934	8653	0.40225	0.20206	0.97099	0.02637	0
rs10922109	no	1	196704632	C	A	0	0.00135787	7959	9072	0.20623	0.4199	-1.0338	0.02729	0	7934	8653	0.23782	0.43405	-0.91534	0.02577	0
rs116503776	no	6	31930462	G	A	1.8159e-103	0.123494	7959	9072	0.084987	0.14512	-0.59744	0.0373	0	7934	8653	0.095297	0.15012	-0.51951	0.0353	0
rs2230199	no	19	6718387	G	C	8.10387e-70	0.613884	7959	9072	0.73127	0.7883	-0.34346	0.02807	0	7934	8653	0.73749	0.79643	-0.36316	0.02798	0
rs429358	no	19	45411941	T	C	4.92954e-45	0.0282787	7959	9072	0.10653	0.13883	-0.30719	0.0356	0	7934	8653	0.091737	0.13187	-0.41766	0.03669	0
rs5754227	no	22	33105817	T	C	5.80355e-25	0.176776	7959	9072	0.10854	0.13929	-0.29083	0.03509	0	7934	8653	0.11027	0.13407	-0.22543	0.03441	4.611e-11
rs5817082	no	16	56997349	D	I	2.16175e-19	0.940782	7959	9072	0.22885	0.25933	-0.17132	0.02695	1.846e-10	7934	8653	0.23533	0.26824	-0.17405	0.02579	1.318e-11
rs10033900	no	4	110659067	T	C	2.32121e-16	0.598804	7959	9072	0.48827	0.52356	-0.14343	0.02273	2.629e-10	7934	8653	0.4902	0.52174	-0.1269	0.02237	1.349e-08
rs201459901	no	20	56653724	D	I	4.17369e-16	0.256693	7959	9072	0.054005	0.067829	-0.24164	0.04818	4.518e-07	7934	8653	0.054691	0.072708	-0.31675	0.04687	9.616e-12
rs2414577	no	15	58680638	T	C	3.10621e-14	0.700242	7959	9072	0.34864	0.38005	-0.13793	0.02392	7.688e-09	7934	8653	0.35179	0.38078	-0.12527	0.02328	7.063e-08
rs943080	no	6	43826627	C	T	3.94627e-14	0.593975	7959	9072	0.53292	0.50336	0.11689	0.02291	3.261e-07	7934	8653	0.53612	0.50249	0.13371	0.02238	2.216e-09
rs62358361	no	5	39327888	G	T	6.24186e-14	0.96573	7959	9072	0.016674	0.0092085	0.58338	0.1047	1.387e-08	7934	8653	0.015121	0.0086062	0.58975	0.1081	2.823e-08
rs62247658	no	3	64715155	C	T	2.37127e-13	0.68492	7959	9072	0.53888	0.57009	-0.11632	0.0231	4.686e-07	7934	8653	0.53098	0.56395	-0.12923	0.02257	9.888e-09
rs55993634	no	16	75236763	C	G	1.17781e-11	0.272613	7959	9072	0.075828	0.087737	-0.17871	0.04347	3.707e-05	7934	8653	0.073978	0.091429	-0.24422	0.04224	6.14e-09
rs140647181	no	3	99180668	T	C	1.35545e-11	0.136118	7959	9072	0.023561	0.015218	0.56394	0.09606	2.752e-09	7934	8653	0.021808	0.016406	0.36752	0.0931	7.159e-05
rs142450006	no	20	44614991	I	D	3.10254e-11	0.100154	7959	9072	0.1237	0.1366	-0.12636	0.0355	0.0003619	7934	8653	0.12307	0.14484	-0.20662	0.03457	1.978e-09
rs8070929	no	17	79530993	G	T	8.64958e-11	0.807261	7959	9072	0.39141	0.37234	0.12213	0.02484	8.653e-07	7934	8653	0.388	0.36364	0.1138	0.02417	2.453e-06
rs8135665	no	22	38476276	C	T	1.23882e-10	0.895093	7959	9072	0.22021	0.197	0.13487	0.0279	1.329e-06	7934	8653	0.21482	0.19329	0.12978	0.02751	2.352e-06
rs79037040	no	8	23082971	G	T	1.49289e-10	0.387052	7959	9072	0.55082	0.51895	0.12114	0.02296	1.279e-07	7934	8653	0.54666	0.52278	0.093764	0.02247	2.977e-05
rs11624933	no	14	68177579	T	G	1.90724e-10	0.321405	7959	9072	0.14814	0.13572	0.14116	0.03554	7.09e-05	7934	8653	0.14662	0.12816	0.1901	0.03531	7.026e-08
rs10781182	no	9	76617720	T	G	1.90788e-10	0.00290897	7959	9072	0.66366	0.69734	-0.15554	0.02466	2.713e-10	7934	8653	0.67929	0.69116	-0.054098	0.02425	0.02568
rs9564692	no	13	31821240	C	T	2.87864e-10	0.283622	7959	9072	0.27057	0.29661	-0.13511	0.02543	1.018e-07	7934	8653	0.28255	0.30189	-0.097699	0.02465	7.253e-05
rs1626340	no	9	101923372	G	A	5.12971e-10	0.0859598	7959	9072	0.19106	0.20564	-0.092362	0.02875	0.001299	7934	8653	0.18738	0.21286	-0.16044	0.02816	1.122e-08
rs1142	no	7	104756326	C	T	2.18916e-09	0.360538	7959	9072	0.37006	0.34913	0.089554	0.02402	0.0001914	7934	8653	0.36983	0.34273	0.11983	0.02351	3.363e-07
rs61941274	no	12	112132610	G	A	5.34004e-09	0.608425	7959	9072	0.023737	0.017346	0.44126	0.09491	2.913e-06	7934	8653	0.02322	0.017741	0.37446	0.09224	4.465e-05
rs3138141	no	12	56115778	C	A	1.83118e-08	0.84603	7959	9072	0.22342	0.20911	0.14463	0.03577	5.239e-05	7934	8653	0.22019	0.20476	0.15422	0.03512	1.11e-05
rs12357257	no	10	24999593	G	A	4.14964e-08	0.178361	7959	9072	0.24028	0.22532	0.082686	0.02731	0.002457	7934	8653	0.24554	0.22171	0.13339	0.02677	6.117e-07
Abbreviations: OAF = other allele frequency; rsID = dbSNP identifier; EA = effect allele; OA = other allele; OAF = other allele frequency; BETA_OA = log odds ratio of other allele; PAgediff = P-values for age-difference; SE = standard error
