# Supplementary material for: Investigating the modulation of genetic effects on late AMD by age and sex: Lessons learned and two additional loci
Source: PLoS One. 2018 Mar 12;13(3):e0194321. doi: 10.1371/journal.pone.0194321 (PMC5846797; doi:10.1371/journal.pone.0194321)
Supplement: S4 Table — (XLSX) [file pone.0194321.s004.xlsx]

## Sheet: Tabelle1
S4 Table. Credible set variants (CI>99%) and annotation of putative regulatory location for the two additional regions with genome-wide significant age-joint effects.
rsid	CHR	POS	A1	A2	PVALUE.YOUNG.GC	PVALUE.OLD.GC	PAgejoint	PAgediff	ZAgejoint	PPA	Gene:Effect
rs12902156	15	89698333	C	T	4.466e-06	0.02749	2.3979e-06	0.0767868	4.71662	0.0024595	ABHD2:intron_variant
rs4932478	15	89723370	A	T	2.431e-07	0.02593	1.40195e-07	0.0311203	5.26499	0.0379688	ABHD2:intron_variant
rs4932479	15	89723378	G	A	1.407e-06	0.0168	5.1663e-07	0.0730377	5.02003	0.010773	ABHD2:intron_variant
rs4932480	15	89723858	T	C	1.409e-07	0.02279	7.38543e-08	0.0282766	5.38153	0.0706075	ABHD2:intron_variant
rs4932481	15	89723999	C	G	1.293e-06	0.04653	1.14955e-06	0.0371666	4.86414	0.00498595	ABHD2:intron_variant
rs11632097	15	89724364	G	A	7.313e-07	0.01657	2.73285e-07	0.0593357	5.141	0.0199178	ABHD2:intron_variant
rs28584178	15	89724720	A	G	9.686e-07	0.01681	3.60334e-07	0.0644258	5.0888	0.0152509	ABHD2:intron_variant
rs12441408	15	89724794	C	T	9.684e-07	0.01681	3.63063e-07	0.064471	5.08737	0.0151402	ABHD2:intron_variant
rs12441255	15	89724969	G	C	9.619e-07	0.0168	3.59011e-07	0.0643001	5.0895	0.0153051	ABHD2:intron_variant
rs4141156	15	89725158	G	A	9.632e-07	0.01664	3.56621e-07	0.0647596	5.09077	0.0154041	ABHD2:intron_variant
rs10852118	15	89725202	T	C	8.583e-07	0.02477	4.53657e-07	0.0488427	5.04494	0.0122119	ABHD2:intron_variant
rs6496560	15	89726383	G	T	2.864e-06	0.01316	8.26016e-07	0.103866	4.92912	0.00685372	ABHD2:intron_variant
rs7496742	15	89726453	G	C	3.461e-06	0.01264	9.53469e-07	0.112494	4.90101	0.00596925	ABHD2:intron_variant
rs7495096	15	89726505	T	C	3.521e-06	0.01259	9.63352e-07	0.11332	4.89898	0.00591028	ABHD2:intron_variant
rs199858498	15	89726908	D	I	3.761e-06	0.01232	1.01014e-06	0.117011	4.88965	0.00564651	ABHD2:intron_variant
rs1009659	15	89727438	A	G	3.425e-06	0.01265	9.40853e-07	0.111987	4.90362	0.00604629	ABHD2:intron_variant
rs2238319	15	89727641	G	A	3.424e-06	0.01263	9.40176e-07	0.112151	4.90376	0.00605048	ABHD2:intron_variant
rs2239290	15	89728222	G	A	2.928e-06	0.01277	8.17658e-07	0.106317	4.9311	0.00692118	ABHD2:intron_variant
rs2238318	15	89729061	A	G	4.023e-06	0.02594	2.06743e-06	0.0787837	4.74672	0.0028359	ABHD2:intron_variant
rs12438812	15	89729135	C	T	1.028e-06	0.02945	6.2711e-07	0.0471209	4.98268	0.00893715	ABHD2:intron_variant
rs2238316	15	89729649	T	C	2.251e-06	0.01244	6.23463e-07	0.0996568	4.9838	0.00898754	ABHD2:intron_variant
rs2238315	15	89729752	G	A	2.038e-06	0.01223	5.59253e-07	0.0974331	5.00478	0.00998026	ABHD2:intron_variant
rs2239289	15	89731175	A	G	7.647e-07	0.0171	2.93851e-07	0.0589146	5.12735	0.0185699	ABHD2:intron_variant
rs2239288	15	89731347	G	C	8.065e-07	0.01737	3.13408e-07	0.0594705	5.1152	0.0174498	ABHD2:intron_variant
rs7175019	15	89732471	T	C	2.229e-06	0.04038	1.71323e-06	0.0490018	4.78461	0.00339708	ABHD2:intron_variant
rs11459118	15	89735160	D	I	3.715e-07	0.02812	2.26073e-07	0.0341627	5.17651	0.0239227	ABHD2:intron_variant
rs875390	15	89735248	A	G	3.043e-07	0.02304	1.56883e-07	0.0364645	5.24429	0.0340555	ABHD2:intron_variant
rs875391	15	89735582	G	A	2.503e-07	0.02164	1.2299e-07	0.035601	5.289	0.0430958	ABHD2:intron_variant
rs2351006	15	89735802	A	G	3.294e-07	0.02404	1.76445e-07	0.0364525	5.22258	0.0303979	ABHD2:intron_variant
rs1109794	15	89736218	C	T	4.902e-07	0.01845	2.03828e-07	0.0489034	5.19581	0.0264411	ABHD2:intron_variant
rs6496562	15	89736558	T	C	4.903e-07	0.01523	1.71807e-07	0.0550324	5.22751	0.0311909	ABHD2:splice_region_variant
rs7178662	15	89736839	G	T	1.841e-06	0.01476	5.95488e-07	0.0852516	4.99267	0.00939417	ABHD2:intron_variant
rs2238307	15	89738031	A	G	2.058e-06	0.01106	5.13666e-07	0.103011	5.02114	0.010833	ABHD2:intron_variant
rs8036512	15	89740373	G	C	6.796e-07	0.01738	2.63804e-07	0.056642	5.14763	0.0206088	ABHD2:3_prime_UTR_variant
rs8042607	15	89740384	T	G	6.455e-07	0.01729	2.51124e-07	0.0558172	5.15686	0.021613	ABHD2:3_prime_UTR_variant
rs8042649	15	89740469	T	C	6.246e-07	0.01726	2.41717e-07	0.0553545	5.16401	0.022425	ABHD2:3_prime_UTR_variant
rs12915744	15	89746350	C	G	1.303e-06	0.02136	5.89916e-07	0.0620011	4.99449	0.00947969	ABHD2:Promotor
rs12914821	15	89746424	G	A	4.922e-06	0.01596	1.63574e-06	0.111735	4.79389	0.00355161	ABHD2:Promotor
rs7495980	15	89746567	T	C	4.941e-06	0.01597	1.64337e-06	0.111826	4.79296	0.00353576	ABHD2:Promotor
rs2058096	15	89749603	C	T	7.451e-07	0.02459	3.9141e-07	0.0469883	5.07309	0.0140807	intergenic
rs6416548	15	89749698	A	G	4.379e-07	0.0346	3.15375e-07	0.0312117	5.11402	0.0173447	intergenic
rs144871045	15	89749923	I	D	3.248e-07	0.03391	2.34316e-07	0.028633	5.16982	0.0231091	intergenic
rs7166400	15	89750713	G	A	3.489e-06	0.01527	1.13345e-06	0.102587	4.86693	0.00505408	intergenic
rs7168186	15	89750960	C	T	3.564e-06	0.02089	1.52048e-06	0.0870089	4.80852	0.00381005	intergenic
rs2710	15	89753220	C	T	3.958e-06	0.01655	1.36772e-06	0.101927	4.82965	0.0042184	RLBP1:3_prime_UTR_variant
rs950540	15	89754864	C	T	4.093e-06	0.01963	1.64302e-06	0.0941526	4.793	0.00353649	RLBP1:intron_variant
rs950541	15	89754954	G	A	4.79e-06	0.0206	1.99889e-06	0.0962053	4.75354	0.00292924	RLBP1:intron_variant
rs979170	15	89755576	G	A	9.861e-07	0.02616	5.39558e-07	0.0496178	5.01168	0.0103313	RLBP1:intron_variant
rs2854511	15	89756062	C	T	9.517e-07	0.03038	5.91857e-07	0.0443716	4.99386	0.00944971	RLBP1:intron_variant
rs2070780	15	89760997	C	T	5.289e-08	0.0258	3.18671e-08	0.0190651	5.53086	0.159473	RLBP1:intron_variant
rs3825991	15	89761664	C	A	7.829e-08	0.02466	4.51253e-08	0.0231405	5.46952	0.113809	RLBP1:intron_variant
rs199902203	18	592436	I	D	2.999e-05	0.01938	1.1227e-05	0.170134	4.39208	0.0041745	intergenic
rs146673380	18	592437	I	D	2.993e-05	0.01938	1.12195e-05	0.170013	4.39223	0.00417716	intergenic
rs7244330	18	592581	T	C	0.0001455	0.005686	1.64846e-05	0.430251	4.30785	0.00289388	intergenic
rs492347	18	593760	T	C	0.0001183	0.01876	3.9694e-05	0.261701	4.10925	0.00125455	intergenic
rs485741	18	594505	A	C	6.683e-05	0.01637	2.05471e-05	0.235175	4.25886	0.00234608	intergenic
rs525475	18	595498	G	T	6.992e-05	0.01234	1.67723e-05	0.267673	4.30402	0.00284656	intergenic
rs9973159	18	597950	C	T	1.779e-07	0.007883	3.91033e-08	0.0524331	5.49485	0.973122	CLUL1:Promotor;5_prime_UTR_variant
Abbreviations: rsID = dbSNP identifier; Chr = chromosome; Pos = position according to genome build 37 ; PAgejoint = P-values from age-joint test; PAgediff = P-values for age-difference; ZAgejoint = z score of the joint test P Value; PPA = Posterior Probablities of Association												1
