# Supplementary material for: Investigating the modulation of genetic effects on late AMD by age and sex: Lessons learned and two additional loci
Source: PLoS One. 2018 Mar 12;13(3):e0194321. doi: 10.1371/journal.pone.0194321 (PMC5846797; doi:10.1371/journal.pone.0194321)
Supplement: S5 Table — The Fragments per kilobase of exonic sequence per million reads mapped (FPKM) of candidate genes in different retinal tissues are shown. We considered genes with an FPKM value greater than 1 to be expressed in a tissue (either RPE/choroid or Retina). (XLSX) [file pone.0194321.s005.xlsx]

## Sheet: Tabelle1
S5 Table. Expression results from Weber lab. Shown are the Fragments per kilobase of exonic sequence per million reads mapped (FPKM) of candidate genes in different retinal tissues. We considered genes with an FPKM value greater than 1 to be expressed in a tissue (either RPE/choroid or Retina).
	Fragments per kilobase of exonic sequence per million reads mapped (FPKM) in
Gene	hRPE_BC3 *	hRPE_BC4 *	hRPE_Choroid_BC4 **	hRet_BC7 ***	hRet_BC8 ***	expressed in RPE/ choroid	expressed in retina
ABHD2	0.0942427	3.36769	11.7524	6.34508	5.8296	yes	yes
FANCI	0	0.429276	0.82267	0.99637	0.917387	no	no
MIR6766	NA	NA	NA	NA	NA	NA	NA
POLG	0	1.57193	7.18261	3.73112	3.85459	yes	yes
RLBP1	2.66624	61.9366	99.812	97.1484	92.324	yes	yes
C18orf56	0	0	0	0.680127	0.214475	no	no
COLEC12	0.171623	2.52899	42.7015	8.58822	11.5344	yes	yes
CETN1	0	0	0	0	0	no	no
CLUL1	1.81902	45.8343	2.01193	49.7019	46.6888	yes	yes
TYMS	0	0	0.775175	0.936506	0.194585	no	no
ENOSF1	0.277603	2.67598	3.34125	2.67425	4.31363	yes	yes
* human RPE
** human RPE with Choroid
*** human Retina
