# Supplementary material for: Investigating the modulation of genetic effects on late AMD by age and sex: Lessons learned and two additional loci
Source: PLoS One. 2018 Mar 12;13(3):e0194321. doi: 10.1371/journal.pone.0194321 (PMC5846797; doi:10.1371/journal.pone.0194321)
Supplement: S6 Table — (XLSX) [file pone.0194321.s006.xlsx]

## Sheet: Tabelle1
S6 Table. Mouse phenotype lookups (MGI data) for the candidate genes at the two additional AMD regions.
				Eye phenotypes		Highlevel phenotypes		Other phenotypes
GENE	CHR	POS_START	POS_END	MPID	MPTerm	MPID	MPTerm	MPID	MPTerm
ABHD2	15	89631380	89745591					MP:0003091|MP:0004883	abnormal cell migration|abnormal vascular wound healing
RLBP1	15	89753097	89764922	MP:0001326|MP:0001327	retinal degeneration|decreased retinal photoreceptor cell number			MP:0002075|MP:0003011|MP:0003345|MP:0003898|MP:0005253	abnormal coat/hair pigmentation|delayed dark adaptation|decreased rib number|abnormal QRS complex|abnormal eye physiology
FANCI	15	89787193	89860362					MP:0011110	preweaning lethality, incomplete penetrance
POLG	15	89859535	89878026			MP:0010768|MP:0010771	mortality/aging|integument phenotype	MP:0000066|MP:0000160|MP:0000248|MP:0000278|MP:0000414|MP:0000490|MP:0000715|MP:0001147|MP:0001154|MP:0001263|MP:0001698|MP:0001824|MP:0001922|MP:0001923|MP:0002021|MP:0002023|MP:0002075|MP:0002083|MP:0002401|MP:0002590|MP:0002687|MP:0002753|MP:0002811|MP:0002833|MP:0002857|MP:0002874|MP:0002875|MP:0003205|MP:0003674|MP:0003786|MP:0003984|MP:0004362|MP:0004363|MP:0004404|MP:0004748|MP:0004819|MP:…	osteoporosis|kyphosis|macrocytosis|abnormal myocardial fiber morphology|alopecia|abnormal crypts of Lieberkuhn morphology|decreased thymocyte number|small testis|seminiferous tubule degeneration|weight loss|decreased embryo size|abnormal thymus involution|reduced male fertility|reduced female fertility|increased incidence of induced tumors|increased B cell derived lymphoma incidence|abnormal coat…
MIR6766	15	89869969	89870041
COLEC12	18	319354	500729
CETN1	18	580368	581524	MP:0005391	vision/eye phenotype	MP:0005384	cellular phenotype	MP:0000440|MP:0000825|MP:0001262|MP:0001263|MP:0001891|MP:0002083|MP:0002169|MP:0006092|MP:0008544|MP:0011056|MP:0011281|MP:0012676|MP:0013907|NA	domed cranium|dilated lateral ventricles|decreased body weight|weight loss|hydroencephaly|premature death|no abnormal phenotype detected|abnormal olfactory sensory neuron morphology|impaired olfaction|abnormal brain ependyma motile cilium morphology|abnormal olfactory epithelium cilium morphology|dilated brain ventricles|abnormal cerebrospinal fluid flow|NA
CLUL1	18	596997	650293
C18orf56	18	649619	658340
TYMS	18	657603	673499
ENOSF1	18	670323	712662
Abbreviations: CHR = chromosome; POS = position (build 37); MPID = mouse phenotype ID; MPTerm = mouse phenotype term (respectively for the MPID)
