# Supplementary material for: Investigating the modulation of genetic effects on late AMD by age and sex: Lessons learned and two additional loci
Source: PLoS One. 2018 Mar 12;13(3):e0194321. doi: 10.1371/journal.pone.0194321 (PMC5846797; doi:10.1371/journal.pone.0194321)
Supplement: S7 Table — (XLSX) [file pone.0194321.s007.xlsx]

## Sheet: Tabelle1
S7 Table. Sex-specific association results for late AMD and for the 34 lead variants from Fritsche et al 2016.
							MEN												WOMEN
rsid	Locus	Chr	Pos	EA	OA	pSexdiff	OAF	OAF.cases	OAF.ctrl	BETA (oa)	SE(BETA)	P	N	N.cases	N.ctrl	OR(oa)	CIlow	Ciupp	OAF	OAF.cases	OAF.ctrl	BETA (oa)	SE(BETA)	P	N	N.cases	N.ctrl	OR(oa)	CIlow	Ciupp
rs10922109	CFH	1	196704632	C	A	0.274688	0.333616	0.22516	0.42421	-0.945826	0.0278711	0	14352	6532	7820	0.388359	0.367713	0.410164	0.326326	0.220714	0.427718	-0.985201	0.0237981	0	19624	9612	10012	0.373364	0.356349	0.391192
rs11884770	COL4A3	2	228086920	T	C	0.903031	0.727249	0.737741	0.718485	0.100469	0.0270694	0.000201502	14352	6532	7820	1.10569	1.04856	1.16594	0.734323	0.744136	0.724902	0.104744	0.023228	6.36368e-06	19624	9612	10012	1.11043	1.06101	1.16215
rs62247658	ADAMTS9-AS2	3	64715155	C	T	0.309346	0.551931	0.531489	0.569006	-0.144422	0.0241434	2.10961e-09	14352	6532	7820	0.865523	0.825519	0.907465	0.55149	0.536133	0.566233	-0.112769	0.0204737	3.53395e-08	19624	9612	10012	0.893357	0.858218	0.929935
rs140647181	COL8A1	3	99180668	T	C	0.331743	0.0192016	0.0223536	0.0165688	0.390281	0.0988151	7.33889e-05	14352	6532	7820	1.4774	1.21726	1.79312	0.0189171	0.0227543	0.0152333	0.515251	0.0858664	1.1734e-09	19624	9612	10012	1.67406	1.41475	1.98089
rs10033900	CFI	4	110659067	T	C	0.122784	0.509725	0.495147	0.521901	-0.109081	0.0237125	4.13755e-06	14352	6532	7820	0.896658	0.855938	0.939315	0.504516	0.484868	0.523379	-0.156457	0.020297	1.15463e-14	19624	9612	10012	0.855168	0.821816	0.889875
rs62358361	C9	5	39327888	G	T	0.857566	0.0117996	0.0155805	0.00864156	0.601881	0.112794	5.93198e-08	14352	6532	7820	1.82555	1.46346	2.27722	0.0124278	0.0159111	0.00908375	0.575782	0.0955842	8.13077e-10	19624	9612	10012	1.77852	1.47467	2.14497
rs114092250	PRLR/SPEF2	5	35494448	G	A	0.430658	0.0181957	0.0154999	0.0204474	-0.307016	0.0978438	0.0015055	14352	6532	7820	0.735639	0.607265	0.89115	0.0195463	0.0160571	0.0228961	-0.404753	0.0795052	2.5976e-07	19624	9612	10012	0.667142	0.570876	0.77964
rs116503776	C2/CFB/SKIV2L	6	31930462	G	A	0.857945	0.123127	0.0907991	0.15013	-0.560787	0.0380156	0	14352	6532	7820	0.57076	0.529778	0.614912	0.117989	0.0893567	0.145478	-0.551954	0.0327495	0	19624	9612	10012	0.575824	0.540024	0.613997
rs943080	VEGFA	6	43826627	C	T	0.274514	0.519621	0.540356	0.502302	0.1468	0.0237969	6.46323e-10	14352	6532	7820	1.15812	1.10535	1.21342	0.517124	0.531471	0.50335	0.113121	0.0203884	2.79988e-08	19624	9612	10012	1.11977	1.0759	1.16542
rs1142	KMT2E/SRPK2	7	104756326	C	T	0.44801	0.354576	0.365327	0.345596	0.0896476	0.0251301	0.000359013	14352	6532	7820	1.09379	1.04122	1.14901	0.359409	0.372896	0.346462	0.114237	0.0213107	8.08815e-08	19624	9612	10012	1.12102	1.07516	1.16883
rs7803454	PILRB/PILRA	7	99991548	C	T	0.676118	0.201427	0.211415	0.193085	0.111689	0.0295339	0.000155673	14352	6532	7820	1.11817	1.05528	1.1848	0.197788	0.208088	0.187899	0.127724	0.0255089	5.39069e-07	19624	9612	10012	1.13624	1.08083	1.19449
rs79037040	TNFRSF10A	8	23082971	G	T	0.648818	0.536117	0.550414	0.524175	0.100406	0.0240133	2.85172e-05	14352	6532	7820	1.10562	1.05479	1.1589	0.53309	0.54826	0.518527	0.114509	0.0203641	1.81859e-08	19624	9612	10012	1.12132	1.07745	1.16698
rs10781182	MIR6130/RORB	9	76617720	T	G	0.887241	0.685163	0.672976	0.695343	-0.102152	0.0256447	6.75977e-05	14352	6532	7820	0.902893	0.858632	0.949435	0.682332	0.670581	0.693613	-0.106869	0.0220582	1.24456e-06	19624	9612	10012	0.898643	0.860619	0.938347
rs71507014	TRPM3	9	73438605	G	GC	0.00781927	0.583313	0.577594	0.588091	-0.0450197	0.0243488	0.0644062	14352	6532	7820	0.955979	0.911427	1.00271	0.585832	0.570192	0.600848	-0.12877	0.0207848	5.56629e-10	19624	9612	10012	0.879176	0.84408	0.915732
rs1626340	TGFBR1	9	101923372	G	A	0.511601	0.198291	0.18568	0.208825	-0.145129	0.0300596	1.28918e-06	14352	6532	7820	0.864911	0.815425	0.917399	0.200798	0.191222	0.209991	-0.119662	0.0255462	2.7343e-06	19624	9612	10012	0.88722	0.84389	0.932774
rs2740488	ABCA1	9	107661742	A	C	0.099406	0.268552	0.26141	0.274517	-0.0734415	0.0274278	0.00735419	14352	6532	7820	0.92919	0.880558	0.980509	0.263831	0.251361	0.275803	-0.132054	0.0235733	2.02943e-08	19624	9612	10012	0.876294	0.836727	0.917732
rs12357257	ARHGAP21	10	24999593	G	A	0.901324	0.236646	0.247543	0.227545	0.111263	0.0283483	8.65875e-05	14352	6532	7820	1.11769	1.05728	1.18155	0.229438	0.239245	0.220023	0.106701	0.0244066	1.21546e-05	19624	9612	10012	1.1126	1.06063	1.16712
rs3750846	ARMS2/HTRA1	10	124215565	T	C	0.0325876	0.305833	0.422507	0.208375	0.987111	0.027366	0	14352	6532	7820	2.68347	2.54333	2.83133	0.324275	0.44571	0.207692	1.06284	0.0234338	0	19624	9612	10012	2.89459	2.76464	3.03064
rs3138141	RDH5/CD63	12	56115778	C	A	0.847277	0.212858	0.221232	0.205863	0.156036	0.0374744	3.12086e-05	14352	6532	7820	1.16887	1.08609	1.25795	0.215191	0.222655	0.208027	0.146726	0.0317908	3.84708e-06	19624	9612	10012	1.15804	1.08808	1.23249
rs61941274	ACAD10	12	112132610	G	A	0.921685	0.0196559	0.0226913	0.0171205	0.417683	0.100545	3.07529e-05	14352	6532	7820	1.51844	1.24684	1.84919	0.0209609	0.0240773	0.017969	0.405084	0.0828378	8.34115e-07	19624	9612	10012	1.49943	1.27471	1.76376
rs9564692	B3GALTL	13	31821240	C	T	0.937126	0.29119	0.27911	0.301281	-0.112758	0.0264085	1.8949e-05	14352	6532	7820	0.893366	0.848302	0.940825	0.286579	0.275215	0.297489	-0.115449	0.0224728	2.69974e-07	19624	9612	10012	0.890966	0.852574	0.931087
rs61985136	RAD51B	14	68769199	C	T	0.0030083	0.626923	0.632947	0.621891	0.0553992	0.0249457	0.0262714	14352	6532	7820	1.05696	1.00653	1.10993	0.627888	0.644378	0.612057	0.151244	0.0213657	1.33182e-12	19624	9612	10012	1.16328	1.11557	1.21303
rs2043085	LIPC	15	58680954	T	C	0.140225	0.632853	0.645513	0.622278	0.101239	0.0247611	4.24698e-05	14352	6532	7820	1.10654	1.05412	1.16157	0.628533	0.645948	0.611815	0.14846	0.0211279	1.949e-12	19624	9612	10012	1.16005	1.11299	1.20909
rs5817082	CETP	16	56997349	C	CA	0.361359	0.248103	0.22877	0.264252	-0.19057	0.0279203	7.29494e-12	14352	6532	7820	0.826488	0.782474	0.872977	0.249221	0.234622	0.263237	-0.157726	0.0236384	2.30221e-11	19624	9612	10012	0.854084	0.815416	0.894586
rs72802342	CTRB2/CTRB1	16	75234872	C	A	0.192533	0.0744031	0.0686022	0.0792486	-0.185694	0.0491659	0.000148196	14352	6532	7820	0.830528	0.754229	0.914545	0.073458	0.0654801	0.0811172	-0.268911	0.0424079	1.85865e-10	19624	9612	10012	0.764211	0.703258	0.830446
rs11080055	TMEM97/VTN	17	26649724	A	C	0.914541	0.522196	0.535396	0.511169	0.0961094	0.0240363	6.28762e-05	14352	6532	7820	1.10088	1.05022	1.15398	0.526786	0.538522	0.515519	0.0927799	0.020427	5.49094e-06	19624	9612	10012	1.09722	1.05416	1.14204
rs6565597	NPLOC4/TSPAN10	17	79526821	C	T	0.133091	0.388754	0.39609	0.382625	0.0911915	0.026011	0.000451974	14352	6532	7820	1.09548	1.04103	1.15278	0.391462	0.403215	0.380177	0.141696	0.0221839	1.59361e-10	19624	9612	10012	1.15223	1.1032	1.20343
rs2230199	C3	19	6718387	G	C	0.148482	0.768783	0.740503	0.792406	-0.322032	0.0296523	0	14352	6532	7820	0.724675	0.683758	0.76804	0.761538	0.729643	0.792159	-0.377255	0.0251107	0	19624	9612	10012	0.685741	0.652808	0.720336
rs67538026	CNN2	19	1031438	C	T	0.575992	0.479994	0.460179	0.496546	-0.114309	0.0269782	2.22606e-05	14352	6532	7820	0.891982	0.846042	0.940417	0.480526	0.460497	0.499755	-0.0948436	0.0229008	3.41867e-05	19624	9612	10012	0.909515	0.869594	0.951269
rs429358	APOE	19	45411941	T	C	0.0154568	0.123799	0.107565	0.13736	-0.282774	0.0374187	2.65343e-14	14352	6532	7820	0.75369	0.700392	0.811043	0.11396	0.0936434	0.133465	-0.401322	0.0328275	0	19624	9612	10012	0.669434	0.627718	0.713923
rs142450006	MMP9	20	44614991	TTTTC	T	0.11677	0.131334	0.119803	0.140965	-0.205937	0.0373497	3.03686e-08	14352	6532	7820	0.813884	0.756432	0.8757	0.133552	0.126499	0.140323	-0.130829	0.031226	2.71722e-05	19624	9612	10012	0.877368	0.82528	0.932742
rs201459901	C20orf85	20	56653724	T	TA	0.639775	0.064306	0.0548352	0.0722169	-0.298283	0.0498357	1.51281e-09	14352	6532	7820	0.742092	0.673033	0.818236	0.0612841	0.0538293	0.0684411	-0.267998	0.0429509	3.53396e-10	19624	9612	10012	0.764909	0.703152	0.83209
rs5754227	SYN3/TIMP3	22	33105817	T	C	0.0198539	0.125444	0.114199	0.134838	-0.193933	0.0363671	8.42613e-08	14352	6532	7820	0.823713	0.767043	0.88457	0.122529	0.106048	0.138352	-0.303899	0.0313341	0	19624	9612	10012	0.737935	0.693979	0.784676
rs8135665	SLC16A8	22	38476276	C	T	0.592607	0.206276	0.217209	0.197144	0.120152	0.0291939	3.85893e-05	14352	6532	7820	1.12767	1.06495	1.19408	0.205348	0.217409	0.19377	0.140349	0.0249087	1.69737e-08	19624	9612	10012	1.15067	1.09585	1.20825
Abbreviations: rsID = dbSNP identifier; Chr = chromosome; Pos = position according to genome build 37; EA = effect allele; OA = other allele; OAF = other allele frequency; BETA = log odds ratio refering to the other allele; SE = standard error; OR = odds ration referring to the other allele; CIlow/CIupp = lower/upper 95% confidence bound of the OR
