# Supplementary material for: Investigating the modulation of genetic effects on late AMD by age and sex: Lessons learned and two additional loci
Source: PLoS One. 2018 Mar 12;13(3):e0194321. doi: 10.1371/journal.pone.0194321 (PMC5846797; doi:10.1371/journal.pone.0194321)
Supplement: S8 Table — Listed are known mutations (extracted from https://www.ncbi.nlm.nih.gov/clinvar?term=180090[MIM], November 2017), epidemiological information as well as ophthalmological key features. Please note that the clinical distinction between some of these diseases may be subtle and dependent on the age at diagnosis. (XLSX) [file pone.0194321.s008.xlsx]

## Sheet: Tabelle1
S8 Table. Details on RLBP1-associated autosomal recessive rod-cone disorders. Listed are known mutations (extracted from https://www.ncbi.nlm.nih.gov/clinvar?term=180090[MIM], November 2017), epidemiological information as well as ophthalmological key features. Please note that the clinical distinction between some of these diseases may be subtle and dependent on the age at diagnosis.
Name of disease	Mutations in RLBP1	Epidemiology	Clinical / funduscopic key features	References
Autosomal recessive	§ 4763G-A= R150Q		§ Non-syndromic	Maw et al., 1997
Retinitis pigmentosa*			§ Night blindness, peripheral visual field loss, central retinal function affected in later stages	Hipp et al., 2015
			§ Pale optic discs, attenuated vessels, macula with or without pathology, bone-spicule like pigmentary changes in the mid-periphery of the fundus, or: sine pigmento	https://www.omim.org/entry/180090
Bothnia dystrophy	§ 9096C-T=ARG234TRP=R234W	high prevalence in northern Sweden: affects 1 in 4500 births	§ Night blindness, peripheral visual field loss, central retinal function affected in early stages	Burstedt et al, 1999
	§ [rs28933990 ]		§ Generally diffuse, white, punctate lesions located in the mid-periphery of the fundus, pigment mottling, macular degeneration	He et al., 2009
				Hipp et al., 2015
				https://www.omim.org/entry/180090
Newfoundland rod-cone dystrophy	§ IVS3, T-C, +2	six Newfoundland families, may be unique to that geographic area	§ Night blindness from childhood, loss of peripheral and central vision by the 2nd-4th decade, rapid progression	Eichers et al., 2002
	§ 324G-A		§ Normal or minimally pale optic discs, mild attenuation of vessels, macula normal or ‘bronze-beaten’ appearance	Hipp et al., 2015
			§ Generally diffuse, white, punctate lesions located in the mid-periphery of the fundus, scallop-bordered atrophy in the periphery	https://www.omim.org/entry/180090
Retinitis punctata albescens	§ ARG150GLN	Rare**	§ Night blindness, peripheral visual field loss, central retinal function affected in later stages	Morimura et al, 1999
	§ 324G-A		§ Generally diffuse, white, punctate lesions located in the mid-periphery of the fundus, pigment clumping	Katsanis et al., 2001
	§ 9096C-T =ARG234TRP= R234W			Hipp et al., 2015
	§ compound heterozygous IVS3+2T-C and met225-to-lys (M225K)			https://www.omim.org/entry/180090
	§ 4763G-A= R150Q
	§ [rs137853290], [rs28933990], [rs137853291]
Fundus albipunctatus	§ ARG150GLN	Rare**	§ Stationary night blindness, good central vision	Katsanis et al., 2001
	§ 4763G-A= R150Q		§ Optic discs, vessel and macula normal, numerous discrete dull-white dots scattered throughout the fundus, with the exception of the fovea, no peripheral pigments	Hipp et al., 2015
	[rs137853290]			https://www.omim.org/entry/180090
*) Katsanis et al. (2001) [8] remarked that the phenotype described by Maw et al. (1997) [3] suggested either fundus albipunctatus or retinitis punctata albescens, with 'white dots scattered over the whole fundus.' The older patients reported by Katsanis et al. (2001) [8] had a clinical picture consistent with the patients described by Maw et al. (1997) [3].
**) Less than 1:2000, according to Orphanet.
